# Supplementary material for: Associations of CD36 rs1761667 with Fat and Umami Food Perception, Diet Quality, and BMI in Two European Studies
Source: Foods. 2025 Nov 7;14(22):3813. doi: 10.3390/foods14223813 (PMC12651780; doi:10.3390/foods14223813)
Supplement: Supplementary file 1 [file foods-14-03813-s001.zip]

Archive with 1 entries (1 files):
- foods-3886579-supplementary.xlsx
