# Supplementary material for: Associations of CD36 rs1761667 with Fat and Umami Food Perception, Diet Quality, and BMI in Two European Studies
Source: Foods. 2025 Nov 7;14(22):3813. doi: 10.3390/foods14223813 (PMC12651780; doi:10.3390/foods14223813)
Supplement: Supplementary file 1 [file foods-14-03813-s001.zip › foods-3886579-supplementary.xlsx]

## Sheet: Table S1_FVG_foodgroup
FOOD GROUP NAME	SINGLE FOOD USED
DAIRY FOODS	Butter, dairy, fontina, gorgonzola, mozzarella, plain yogurt, sheep cheese, skimmed milk, whipped cream, whole milk, ice cream.
CHEESES	Sheep cheese, fontina, mozzarella, dairy.
OTHER FATTY FOODS	Hazelnut spread , French fries, chips, mayonnaise, fat food.
(no meat)
UMAMI / FATTY MEAT	Bacon, capicola, fried chicken, grilled meat, meat, mortadella, pork chops, sausage, fried fish, salmon, sardines.
UMAMI (no meat)	Wild mushrooms, tomatoes, fontina, tuna, sardines, sheep cheese, soy sauce.

## Sheet: Table S2_FVG_DQS_models
Food group liking (as independent variable)	FVG
	DQS (as dependent variable)
	β (SE)		p
Dairy		-0.30 (0.17)	0.07
Cheeses		-0.17 (0.14)	0.24
Other fatty foods		-0.19 (0.15)	0.2
Fatty / Umami		-0.15 (0.14)	0.3
Umami foods		-0.24 (0.16)	0.14

## Sheet: Table S3_FVG_BMI_models
BMI as covariate
Food liking group	All FVG		Only females		Only males
	Beta (standard error)	p-value	Beta (standard error)	p-value	Beta (standard error)	p-value
Dairy	0.024 (0.02)	0.2	0.03 (0.03)	0.2	0.01 (0.03)	0.7
Cheeses	0.04 (0.02)	0.05*	0.05 (0.03)	0.1	0.04 (0.03)	0.3
Other fatty foods	0.07 (0.02)	0.003*	0.07 (0.03)	0.03*	0.07 (0.03)	0.04*
Fatty / Umami	0.03 (0.02)	0.18	0.01 (0.03)	0.7	0.05 (0.03)	0.05*
Umami foods	0.001 (0.002)	0.9	0.01 (0.03)	0.7	-0.01 (0.03)	0.7

## Sheet: Table S4_UK_cor.test
Food perception			UK
			Cor.	p
Fat (Milk) Intensity / Fat (Milk) Liking	Skimmed		-0.2	0.16
	Semi-skimmed		-0.003	0.98
	Whole		-0.07	0.6
MSG (Broth) Intensity / MSG (Broth) Liking	0.003		-0.35	0.01*
	0.0075		-0.37	0.009*
	0.015		-0.32	0.03*
Fat (Milk) Intensity / MSG (Broth) Intensity	Skimmed	0.003	0.14	0.36
	Semi-skimmed	0.0075	0.19	0.2
	Whole	0.015	0.2	0.17
Fat (Milk) Liking / MSG (Broth) Liking	Skimmed	0.003	0.14	0.33
	Semi-skimmed	0.0075	0.16	0.29
	Whole	0.015	0.2	0.17
Fat (Milk) Intensity / MSG (Broth) Liking	Skimmed	0.003	0.01	0.93
	Semi-skimmed	0.0075	0.1	0.48
	Whole	0.015	-0.09	0.5
Fat (Milk) Liking / MSG (Broth) Intensity	Skimmed	0.003	-0.01	0.92
	Semi-skimmed	0.0075	-0.05	0.74
	Whole	0.015	-0.06	0.7

## Sheet: Table S5_UK_DQS_perception
Food perception (as independent variable)		UK
		DQS (as dependent variable)
		β (SE)	p
Fat (Milk) Intensity	Skimmed	0.2 (0.1)	0.04*
	Semi-skimmed	0.06 (0.1)	0.57
	Whole	0.05 (0.09)	0.57
Fat (Milk) Liking	Skimmed	-0.15 (0.08)	0.07
	Semi-skimmed	-0.14 (0.08)	0.08
	Whole	-0.14 (0.06)	0.03*
MSG (Broth) Intensity	0.003	0.19 (0.1)	0.08
	0.0075	0.19 (0.11)	0.096
	0.015	0.03 (0.1)	0.75
MSG (Broth) Liking	0.003	-0.06 (0.07)	0.4
	0.0075	-0.05 (0.07)	0.52
	0.015	-0.02 (0.07)	0.72
